# Supplementary material for: Trait and Ability Emotional Intelligence and Its Impact on Sports Performance of Athletes
Source: Sports (Basel). 2021 May 10;9(5):60. doi: 10.3390/sports9050060 (PMC8170878; doi:10.3390/sports9050060)
Supplement: Supplementary file 1 [file sports-09-00060-s001.zip]

Archive with 1 entries (1 files):
- sports-1173264-supplementary.pdf
